# Supplementary material for: Differences in the spatial landscape of urban mobility: Gender and socioeconomic perspectives
Source: PLoS One. 2022 Mar 2;17(3):e0260874. doi: 10.1371/journal.pone.0260874 (PMC8890667; doi:10.1371/journal.pone.0260874)
Supplement: S2 File — (AUX) [file pone.0260874.s002.aux]

\relax 
\providecommand\hyper@newdestlabel[2]{}
\providecommand\HyperFirstAtBeginDocument{\AtBeginDocument}
\HyperFirstAtBeginDocument{\ifx\hyper@anchor\@undefined
\global\let\oldcontentsline\contentsline
\gdef\contentsline#1#2#3#4{\oldcontentsline{#1}{#2}{#3}}
\global\let\oldnewlabel\newlabel
\gdef\newlabel#1#2{\newlabelxx{#1}#2}
\gdef\newlabelxx#1#2#3#4#5#6{\oldnewlabel{#1}{{#2}{#3}}}
\AtEndDocument{\ifx\hyper@anchor\@undefined
\let\contentsline\oldcontentsline
\let\newlabel\oldnewlabel
\fi}
\fi}
\global\let\hyper@last\relax 
\gdef\HyperFirstAtBeginDocument#1{#1}
\providecommand\HyField@AuxAddToFields[1]{}
\providecommand\HyField@AuxAddToCoFields[2]{}
\citation{levy2013sampling}
\@writefile{toc}{\contentsline {section}{\numberline {S1}The mobility surveys}{1}{section.1}\protected@file@percent }
\newlabel{sec:datasummary}{{S1}{1}{The mobility surveys}{section.1}{}}
\@writefile{toc}{\contentsline {subsection}{\numberline {S1.1}Harmonising the socioeconomic classification across years and cities}{1}{subsection.1.1}\protected@file@percent }
\newlabel{sec:sociobrazil}{{S1.1}{1}{Harmonising the socioeconomic classification across years and cities}{subsection.1.1}{}}
\@writefile{lot}{\contentsline {table}{\numberline {S1}{\ignorespaces \textbf  {Mapping of the Brazilian classification scheme into the \texttt  {lower}\xspace  , \texttt  {middle}\xspace  {}, and \texttt  {upper}\xspace  {} socioeconomic classes (SES) for the three years of the survey.}\relax }}{2}{table.caption.1}\protected@file@percent }
\providecommand*\caption@xref[2]{\@setref\relax\@undefined{#1}}
\newlabel{tab:ses_mapping}{{S1}{2}{\textbf {Mapping of the Brazilian classification scheme into the \lowerc , \middlec {}, and \upperc {} socioeconomic classes (SES) for the three years of the survey.}\relax }{table.caption.1}{}}
\@writefile{toc}{\contentsline {subsection}{\numberline {S1.2}Data characterisation}{2}{subsection.1.2}\protected@file@percent }
\newlabel{sec:data_charac}{{S1.2}{2}{Data characterisation}{subsection.1.2}{}}
\@writefile{lot}{\contentsline {table}{\numberline {S2}{\ignorespaces \textbf  {Summary of the composition of all the expanded data sets for travels made for \texttt  {all}\xspace  purposes.} For a given location and year, we report: the number of travellers $N_P$, the number of travels $N_T$, the fraction of men (women) travellers $f^M$ ($f^W$), and the fraction of travels made by men (women) $f_T^M$ ($f_T^W$). We report also the fraction of travellers belonging to the \texttt  {lower}\xspace  ($f^{\text  {\texttt  {lower}\xspace  }}$), \texttt  {middle}\xspace  {} ($f^{\text  {\texttt  {middle}\xspace  {}}}$), and \texttt  {upper}\xspace  {} ($f^{\text  {\texttt  {upper}\xspace  {}}}$) socioeconomic classes, and the same quantities discriminated by gender (e.g.\xspace  {} $f^{\text  {\texttt  {lower}\xspace  } W}$). Finally, we report the fraction of travels made by travellers with a given socioeconomic class and gender (e.g.\xspace  {} $f_T^{\text  {\texttt  {lower}\xspace  } W}$). The data sets are obtained applying the expansion factors to the raw data from the surveys.\relax }}{3}{table.caption.2}\protected@file@percent }
\newlabel{tab:alltravelsexp}{{S2}{3}{\textbf {Summary of the composition of all the expanded data sets for travels made for \all purposes.} For a given location and year, we report: the number of travellers $N_P$, the number of travels $N_T$, the fraction of men (women) travellers $f^M$ ($f^W$), and the fraction of travels made by men (women) $f_T^M$ ($f_T^W$). We report also the fraction of travellers belonging to the \lowerc ($f^{\text {\lowerc }}$), \middlec {} ($f^{\text {\middlec {}}}$), and \upperc {} ($f^{\text {\upperc {}}}$) socioeconomic classes, and the same quantities discriminated by gender (\eg {} $f^{\text {\lowerc } W}$). Finally, we report the fraction of travels made by travellers with a given socioeconomic class and gender (\eg {} $f_T^{\text {\lowerc } W}$). The data sets are obtained applying the expansion factors to the raw data from the surveys.\relax }{table.caption.2}{}}
\@writefile{lot}{\contentsline {table}{\numberline {S3}{\ignorespaces \textbf  {Summary of the composition of all the expanded data sets for travels made only for \texttt  {work}\xspace  purpose.} See the caption of \ref  {tab:alltravelsexp}\nobreakspace  {}Table for the description of each row.\relax }}{4}{table.caption.3}\protected@file@percent }
\newlabel{tab:worktravelsexp}{{S3}{4}{\textbf {Summary of the composition of all the expanded data sets for travels made only for \work purpose.} See the caption of \ref {tab:alltravelsexp}~Table for the description of each row.\relax }{table.caption.3}{}}
\@writefile{toc}{\contentsline {section}{\numberline {S2}Spatial distribution of travels and their population compositions}{4}{section.2}\protected@file@percent }
\newlabel{sec:maps}{{S2}{4}{Spatial distribution of travels and their population compositions}{section.2}{}}
\@writefile{toc}{\contentsline {subsection}{\numberline {S2.1}Gender composition}{4}{subsection.2.1}\protected@file@percent }
\@writefile{lof}{\contentsline {figure}{\numberline {S1}{\ignorespaces \textbf  {Density map of \texttt  {work}\xspace  travels made in \texttt  {MDE}\xspace  during the year 2017.} Brighter colours represent a higher density of travels to work. The hue denotes whether for a given zone the majority of travels were made by women (red), men (green), or by both (yellow). The inset portrays a zoom of the city centre. Figure contains information from OpenStreetMap and OpenStreetMap Foundation, which is made available under the Open Database License. \relax }}{5}{figure.caption.4}\protected@file@percent }
\newlabel{fig:mdegender}{{S1}{5}{\textbf {Density map of \work travels made in \mde during the year 2017.} Brighter colours represent a higher density of travels to work. The hue denotes whether for a given zone the majority of travels were made by women (red), men (green), or by both (yellow). The inset portrays a zoom of the city centre. Figure contains information from OpenStreetMap and OpenStreetMap Foundation, which is made available under the Open Database License. \relax }{figure.caption.4}{}}
\@writefile{lof}{\contentsline {figure}{\numberline {S2}{\ignorespaces \textbf  {Density map of \texttt  {work}\xspace  travels made in \texttt  {SAO}\xspace  during the year 2017.} Brighter colours represent a higher density of travels to work. The hue denotes whether for a given zone the majority of travels were made by women (red), men (green), or by both (yellow). The inset portrays a zoom of the city centre. Figure contains information from OpenStreetMap and OpenStreetMap Foundation, which is made available under the Open Database License. \relax }}{6}{figure.caption.5}\protected@file@percent }
\newlabel{fig:saogender}{{S2}{6}{\textbf {Density map of \work travels made in \sao during the year 2017.} Brighter colours represent a higher density of travels to work. The hue denotes whether for a given zone the majority of travels were made by women (red), men (green), or by both (yellow). The inset portrays a zoom of the city centre. Figure contains information from OpenStreetMap and OpenStreetMap Foundation, which is made available under the Open Database License. \relax }{figure.caption.5}{}}
\@writefile{toc}{\contentsline {subsection}{\numberline {S2.2}Socioeconomic composition}{6}{subsection.2.2}\protected@file@percent }
\@writefile{lof}{\contentsline {figure}{\numberline {S3}{\ignorespaces \textbf  {Density map of \texttt  {work}\xspace  travels made in \texttt  {MDE}\xspace  during the year 2017.} Brighter colours represent a higher density of travels to work. The hue denotes whether for a given zone the majority of travels were made by travellers belonging to the \texttt  {lower}\xspace  (red), \texttt  {middle}\xspace  {} (green), \texttt  {upper}\xspace  {} (blue) or all three socioeconomic status. The inset portrays a zoom of the city centre. Figure contains information from OpenStreetMap and OpenStreetMap Foundation, which is made available under the Open Database License.\relax }}{7}{figure.caption.6}\protected@file@percent }
\newlabel{fig:mdesocio}{{S3}{7}{\textbf {Density map of \work travels made in \mde during the year 2017.} Brighter colours represent a higher density of travels to work. The hue denotes whether for a given zone the majority of travels were made by travellers belonging to the \lowerc (red), \middlec {} (green), \upperc {} (blue) or all three socioeconomic status. The inset portrays a zoom of the city centre. Figure contains information from OpenStreetMap and OpenStreetMap Foundation, which is made available under the Open Database License.\relax }{figure.caption.6}{}}
\@writefile{lof}{\contentsline {figure}{\numberline {S4}{\ignorespaces \textbf  {Density map of \texttt  {work}\xspace  travels made in \texttt  {SAO}\xspace  during the year 2017.} Brighter colours represent a higher density of travels to work. The hue denotes whether for a given zone the majority of travels were made by travellers belonging to the \texttt  {lower}\xspace  (red), \texttt  {middle}\xspace  {} (green), \texttt  {upper}\xspace  {} (blue) or all three socioeconomic status. The inset portrays a zoom of the city centre. Figure contains information from OpenStreetMap and OpenStreetMap Foundation, which is made available under the Open Database License.\relax }}{7}{figure.caption.7}\protected@file@percent }
\newlabel{fig:saosocio}{{S4}{7}{\textbf {Density map of \work travels made in \sao during the year 2017.} Brighter colours represent a higher density of travels to work. The hue denotes whether for a given zone the majority of travels were made by travellers belonging to the \lowerc (red), \middlec {} (green), \upperc {} (blue) or all three socioeconomic status. The inset portrays a zoom of the city centre. Figure contains information from OpenStreetMap and OpenStreetMap Foundation, which is made available under the Open Database License.\relax }{figure.caption.7}{}}
\citation{levy2013sampling}
\@writefile{toc}{\contentsline {section}{\numberline {S3}Mobility diversity}{8}{section.3}\protected@file@percent }
\@writefile{toc}{\contentsline {subsection}{\numberline {S3.1}Boundary values of the mobility diversity}{8}{subsection.3.1}\protected@file@percent }
\newlabel{sec:boundaries_entropy}{{S3.1}{8}{Boundary values of the mobility diversity}{subsection.3.1}{}}
\newlabel{eq:prob_onezone}{{S1 Eq}{8}{Boundary values of the mobility diversity}{equation.3.1}{}}
\newlabel{eq:diversity_bound1}{{S2 Eq}{8}{Boundary values of the mobility diversity}{equation.3.2}{}}
\newlabel{eq:prob_allzones}{{S3 Eq}{8}{Boundary values of the mobility diversity}{equation.3.3}{}}
\newlabel{eq:diversity_bound2_1}{{S4 Eq}{8}{Boundary values of the mobility diversity}{equation.3.4}{}}
\newlabel{eq:diversity_bound2_2}{{S5 Eq}{8}{Boundary values of the mobility diversity}{equation.3.5}{}}
\@writefile{toc}{\contentsline {subsection}{\numberline {S3.2}Mobility diversity from sampled data}{8}{subsection.3.2}\protected@file@percent }
\newlabel{sec:data_sampling}{{S3.2}{8}{Mobility diversity from sampled data}{subsection.3.2}{}}
\@writefile{lof}{\contentsline {figure}{\numberline {S5}{\ignorespaces \textbf  {Distribution of the bootstrapped mobility diversity, $H$, using the raw data without considering the expansion factors.} For each region and year, we consider the travels made for \texttt  {all}\xspace  , \texttt  {work}\xspace  , and \texttt  {nonwork}\xspace  purposes.\relax }}{9}{figure.caption.8}\protected@file@percent }
\newlabel{fig:sample_purpose}{{S5}{9}{\textbf {Distribution of the bootstrapped mobility diversity, $H$, using the raw data without considering the expansion factors.} For each region and year, we consider the travels made for \all , \work , and \nonwork purposes.\relax }{figure.caption.8}{}}
\@writefile{toc}{\contentsline {subsection}{\numberline {S3.3}Mobility diversity distribution by \textit  {gender} }{9}{subsection.3.3}\protected@file@percent }
\newlabel{sec:gendermob}{{S3.3}{9}{Mobility diversity distribution by \textit {gender}}{subsection.3.3}{}}
\@writefile{lof}{\contentsline {figure}{\numberline {S6}{\ignorespaces \textbf  {Kernel Density Estimation plots of the mobility diversity, $H$, for \texttt  {all}\xspace  travels (panels \textbf  {a,b}) and \texttt  {work}\xspace  travels (panels \textbf  {c,d}) in \texttt  {MDE}\xspace  .} For each travel purpose, we plot the ${\rm  KDE}(H)$ for travels made by men ($M$), women ($W$), and all ($A$) travellers. The matrix appearing in the top left corner of each panel reports the peak-to-peak distance (i.e.\xspace  {} the distance between the median of the distributions) multiplied by a factor of $10^{3}$. The ${\rm  KDE}$s are computed from a distribution of $H$ obtained by bootstrapping 1,000 times \leavevmode {\color  {blue}60\%} of the available travel records.\relax }}{10}{figure.caption.9}\protected@file@percent }
\newlabel{fig:genderaburra}{{S6}{10}{\textbf {Kernel Density Estimation plots of the mobility diversity, $H$, for \all travels (panels \textbf {a,b}) and \work travels (panels \textbf {c,d}) in \mde .} For each travel purpose, we plot the $\kde (H)$ for travels made by men ($M$), women ($W$), and all ($A$) travellers. The matrix appearing in the top left corner of each panel reports the peak-to-peak distance (\ie {} the distance between the median of the distributions) multiplied by a factor of $10^{3}$. The $\kde $s are computed from a distribution of $H$ obtained by bootstrapping 1,000 times \textcolor {blue}{60\%} of the available travel records.\relax }{figure.caption.9}{}}
\@writefile{lof}{\contentsline {figure}{\numberline {S7}{\ignorespaces \textbf  {Comparing the distributions of the mobility diversity ($H$) for \texttt  {all}\xspace  travels (panels \textbf  {a,b}) and \texttt  {work}\xspace  travels (panels \textbf  {c,d}) within the \texttt  {MDE}\xspace  area.} Panels \textbf  {a} and \textbf  {c} display the case of raw travel records, whereas panels \textbf  {b} and \textbf  {d} display the case of travel records obtained using the expansion factors for year 2005.\relax }}{10}{figure.caption.10}\protected@file@percent }
\newlabel{fig:mdeexpanalysis}{{S7}{10}{\textbf {Comparing the distributions of the mobility diversity ($H$) for \all travels (panels \textbf {a,b}) and \work travels (panels \textbf {c,d}) within the \mde area.} Panels \textbf {a} and \textbf {c} display the case of raw travel records, whereas panels \textbf {b} and \textbf {d} display the case of travel records obtained using the expansion factors for year 2005.\relax }{figure.caption.10}{}}
\@writefile{lof}{\contentsline {figure}{\numberline {S8}{\ignorespaces \textbf  {Distributions of the mobility diversity, $H$, for \texttt  {all}\xspace  travels (panels {\bf  a}, {\bf  b}, and {\bf  c}) and \texttt  {work}\xspace  travels (panels {\bf  d},{\bf  e}, and {\bf  f}) made in \texttt  {SAO}\xspace  .} For each travel purpose, we plot the ${\rm  KDE}(H)$ for travels made by men ($M$), women ($W$), and all travellers ($A$). The matrix appearing in the top left corner of each panel reports the peak-to-peak distance (i.e.\xspace  {} the distance between the median of the distributions) multiplied by a factor of $10^{3}$. The ${\rm  KDE}$s are computed from a distribution of $H$ obtained by bootstrapping 1,000 times \leavevmode {\color  {blue}60\%} of the available records.\relax }}{11}{figure.caption.11}\protected@file@percent }
\newlabel{fig:kdegendersao}{{S8}{11}{\textbf {Distributions of the mobility diversity, $H$, for \all travels (panels {\bf a}, {\bf b}, and {\bf c}) and \work travels (panels {\bf d},{\bf e}, and {\bf f}) made in \sao .} For each travel purpose, we plot the $\kde (H)$ for travels made by men ($M$), women ($W$), and all travellers ($A$). The matrix appearing in the top left corner of each panel reports the peak-to-peak distance (\ie {} the distance between the median of the distributions) multiplied by a factor of $10^{3}$. The $\kde $s are computed from a distribution of $H$ obtained by bootstrapping 1,000 times \textcolor {blue}{60\%} of the available records.\relax }{figure.caption.11}{}}
\@writefile{lof}{\contentsline {figure}{\numberline {S9}{\ignorespaces \textbf  {Complementary cumulative probability distribution function, $P_{>}(l)$, of the probability of making a travel with a distance between origin and destination zones equal to or greater than $l$.} Each panel refers to a different metropolitan area. \relax }}{12}{figure.caption.12}\protected@file@percent }
\newlabel{fig:traveldistance}{{S9}{12}{\textbf {Complementary cumulative probability distribution function, $P_{>}(l)$, of the probability of making a travel with a distance between origin and destination zones equal to or greater than $l$.} Each panel refers to a different metropolitan area. \relax }{figure.caption.12}{}}
\@writefile{lot}{\contentsline {table}{\numberline {S4}{\ignorespaces \textbf  {Minimum ($\qopname  \relax m{min}(l)$), maximum ($\qopname  \relax m{max}(l)$), median ($med(l)$), average ($\langle l \rangle $), and standard error of the mean ($\varepsilon _l$) of the travel distance $l$ (measured in m) made by men and women in each region and year.}\relax }}{13}{table.caption.13}\protected@file@percent }
\newlabel{tab:traveldistance}{{S4}{13}{\textbf {Minimum ($\min (l)$), maximum ($\max (l)$), median ($med(l)$), average ($\avg {l}$), and standard error of the mean ($\varepsilon _l$) of the travel distance $l$ (measured in m) made by men and women in each region and year.}\relax }{table.caption.13}{}}
\@writefile{lot}{\contentsline {table}{\numberline {S5}{\ignorespaces \textbf  {The $p$-values of the Kolmogorov–Smirnov ($KSTest$) and Student $t$ ($TTest$) tests comparing the travel distance performed by \texttt  {men}\xspace  (M), \texttt  {women}\xspace  (W) and \texttt  {all}\xspace  travellers (A).} The symbol $^{***}$ represents that the $p$-value is smaller than 0.001.\relax }}{13}{table.caption.14}\protected@file@percent }
\newlabel{tab:traveldistancetests}{{S5}{13}{\textbf {The $p$-values of the Kolmogorov–Smirnov ($KSTest$) and Student $t$ ($TTest$) tests comparing the travel distance performed by \men (M), \women (W) and \all travellers (A).} The symbol $^{***}$ represents that the $p$-value is smaller than 0.001.\relax }{table.caption.14}{}}
\@writefile{lot}{\contentsline {table}{\numberline {S6}{\ignorespaces \textbf  {Percentages of the $all$ travels for which the origin and destination zones are the same and are performed by \texttt  {all}\xspace  (A), \texttt  {men}\xspace  (M) and \texttt  {women}\xspace  (W) travellers, $P^{X}_{all} \tmspace  +\thickmuskip {.2777em} X \in \{ A, M, W \}$. The same quantity but for the case of $work$ travels, $P^{X}_{work} \tmspace  +\thickmuskip {.2777em} X \in \{ A, M, W \}$. Finally, we report the percentages of work travels performed by \texttt  {all}\xspace  (A), \texttt  {men}\xspace  (M) and \texttt  {women}\xspace  (W) working in the same zone where they live, $P^{X}_{live=work} \tmspace  +\thickmuskip {.2777em} X \in \{ A, M, W \}$.}\relax }}{13}{table.caption.15}\protected@file@percent }
\newlabel{tab:probabilitysamezones}{{S6}{13}{\textbf {Percentages of the $all$ travels for which the origin and destination zones are the same and are performed by \all (A), \men (M) and \women (W) travellers, $P^{X}_{all} \; X \in \{ A, M, W \}$. The same quantity but for the case of $work$ travels, $P^{X}_{work} \; X \in \{ A, M, W \}$. Finally, we report the percentages of work travels performed by \all (A), \men (M) and \women (W) working in the same zone where they live, $P^{X}_{live=work} \; X \in \{ A, M, W \}$.}\relax }{table.caption.15}{}}
\@writefile{lof}{\contentsline {figure}{\numberline {S10}{\ignorespaces \textbf  {Fraction of the number of locations in which an individual works, $f_{n_{work}}$}. The data are disaggregated according to the gender of the travellers.\relax }}{14}{figure.caption.16}\protected@file@percent }
\newlabel{fig:workmorezones}{{S10}{14}{\textbf {Fraction of the number of locations in which an individual works, $f_{n_{work}}$}. The data are disaggregated according to the gender of the travellers.\relax }{figure.caption.16}{}}
\@writefile{lot}{\contentsline {table}{\numberline {S7}{\ignorespaces \textbf  {Percentage of areas for which the fraction of travels performed by men is higher than the the same quantity computed for women for \texttt  {all}\xspace  , \texttt  {work}\xspace  and \texttt  {nonwork}\xspace  travels ($P^{M}_{all,area} > P^{W}_{all,area}$, $P^{M}_{work,area} > P^{W}_{work,area}$ , $P^{M}_{nonwork,area} > P^{W}_{nonwork,area}$).}\relax }}{14}{table.caption.17}\protected@file@percent }
\newlabel{tab:higherfractiontravelsperarea}{{S7}{14}{\textbf {Percentage of areas for which the fraction of travels performed by men is higher than the the same quantity computed for women for \all , \work and \nonwork travels ($P^{M}_{all,area} > P^{W}_{all,area}$, $P^{M}_{work,area} > P^{W}_{work,area}$ , $P^{M}_{nonwork,area} > P^{W}_{nonwork,area}$).}\relax }{table.caption.17}{}}
\@writefile{toc}{\contentsline {subsection}{\numberline {S3.4}Mobility diversity distribution by \textit  {socioeconomic groups}}{14}{subsection.3.4}\protected@file@percent }
\newlabel{sec:sociomob}{{S3.4}{14}{Mobility diversity distribution by \textit {socioeconomic groups}}{subsection.3.4}{}}
\@writefile{lof}{\contentsline {figure}{\numberline {S11}{\ignorespaces \textbf  {KDE plots of the mobility diversity $H$ for \texttt  {all}\xspace  travels (panels \textbf  {a} and {\bf  b}), and \texttt  {work}\xspace  travels (panels \textbf  {c} and {\bf  d}) in Medell\'in.} The matrix in the top left corner of each graph reports the peak-to-peak distance between the median of the distribution, multiplied by a factor of $10^{3}$.\relax }}{14}{figure.caption.18}\protected@file@percent }
\newlabel{fig:kdesociomde}{{S11}{14}{\textbf {KDE plots of the mobility diversity $H$ for \all travels (panels \textbf {a} and {\bf b}), and \work travels (panels \textbf {c} and {\bf d}) in Medell\'in.} The matrix in the top left corner of each graph reports the peak-to-peak distance between the median of the distribution, multiplied by a factor of $10^{3}$.\relax }{figure.caption.18}{}}
\citation{de2010impact,ferrari2011brazil}
\@writefile{lof}{\contentsline {figure}{\numberline {S12}{\ignorespaces \textbf  {KDE plots of the mobility diversity $H$ for \texttt  {all}\xspace  travels (panels \textbf  {a}, {\bf  b}, and {\bf  c}), and \texttt  {work}\xspace  travels (panels \textbf  {d}, {\bf  e}, and {\bf  f}) in S\~ao Paulo.} The matrix in the top left corner of each graph reports the peak-to-peak distance between the median of the distribution, multiplied by a factor of $10^{3}$.\relax }}{15}{figure.caption.19}\protected@file@percent }
\newlabel{fig:kdesociosao}{{S12}{15}{\textbf {KDE plots of the mobility diversity $H$ for \all travels (panels \textbf {a}, {\bf b}, and {\bf c}), and \work travels (panels \textbf {d}, {\bf e}, and {\bf f}) in S\~ao Paulo.} The matrix in the top left corner of each graph reports the peak-to-peak distance between the median of the distribution, multiplied by a factor of $10^{3}$.\relax }{figure.caption.19}{}}
\@writefile{toc}{\contentsline {subsection}{\numberline {S3.5}Mobility diversity distribution by \textit  {gender} and \textit  {socioeconomic groups}}{15}{subsection.3.5}\protected@file@percent }
\newlabel{sec:gendersociomob}{{S3.5}{15}{Mobility diversity distribution by \textit {gender} and \textit {socioeconomic groups}}{subsection.3.5}{}}
\@writefile{lof}{\contentsline {figure}{\numberline {S13}{\ignorespaces \textbf  {Distribution of the mobility diversity, $H$, for travels made by \texttt  {work}\xspace  purposes by travellers grouped according to their socioeconomic status and gender.} Each column refers to a different region, and for each region, we consider all the available years. For each socioeconomic status (\texttt  {upper}\xspace  {}, \texttt  {middle}\xspace  {}, and \texttt  {lower}\xspace  {}) a darker hue denotes men travellers, whereas a lighter hue denotes women ones. \leavevmode {\color  {black}Dotted grey lines display the values of mobility diversity for each null model (see \ref  {sec:null_models}\nobreakspace  {}Section for the details).}\relax }}{16}{figure.caption.20}\protected@file@percent }
\newlabel{fig:workgendersocioregions}{{S13}{16}{\textbf {Distribution of the mobility diversity, $H$, for travels made by \work purposes by travellers grouped according to their socioeconomic status and gender.} Each column refers to a different region, and for each region, we consider all the available years. For each socioeconomic status (\upperc {}, \middlec {}, and \lowerc {}) a darker hue denotes men travellers, whereas a lighter hue denotes women ones. \textcolor {black}{Dotted grey lines display the values of mobility diversity for each null model (see \ref {sec:null_models}~Section for the details).}\relax }{figure.caption.20}{}}
\citation{delacre2017psychologists}
\citation{tabachnick2007experimental}
\citation{brown2005new}
\@writefile{lot}{\contentsline {table}{\numberline {S8}{\ignorespaces \textbf  {Gender differences, $median(H^M_{S}) - median(H^W_{S})$, of the mobility diversity $H$ of travels made for \texttt  {all}\xspace  and \texttt  {work}\xspace  purposes by travellers grouped according to their socioeconomic status, $S \in \{ \text  {\texttt  {lower}\xspace  {}, \texttt  {middle}\xspace  {}, \texttt  {upper}\xspace  {}} \}$, and gender, $X \in \{ M, W \}$.} The values report the peak-to-peak distance between the median of the distribution of $H$, multiplied by a factor of $10^{3}$. Negative values (in bold) denote the case $median(H^W_{S}) > median(H^M_{S})$.\relax }}{17}{table.caption.21}\protected@file@percent }
\newlabel{tab:genderdifferences}{{S8}{17}{\textbf {Gender differences, $median(H^M_{S}) - median(H^W_{S})$, of the mobility diversity $H$ of travels made for \all and \work purposes by travellers grouped according to their socioeconomic status, $S \in \{ \text {\lowerc {}, \middlec {}, \upperc {}} \}$, and gender, $X \in \{ M, W \}$.} The values report the peak-to-peak distance between the median of the distribution of $H$, multiplied by a factor of $10^{3}$. Negative values (in bold) denote the case $median(H^W_{S}) > median(H^M_{S})$.\relax }{table.caption.21}{}}
\@writefile{toc}{\contentsline {section}{\numberline {S4}Statistical verification of the mobility diversity distributions}{17}{section.4}\protected@file@percent }
\newlabel{sec:anova}{{S4}{17}{Statistical verification of the mobility diversity distributions}{section.4}{}}
\@writefile{lot}{\contentsline {table}{\numberline {S9}{\ignorespaces \textbf  {$F$ Statistic of the ANOVA Test computed from the mobility diversity of all travels.} All the $p$-values are smaller than 0.001.\relax }}{18}{table.caption.22}\protected@file@percent }
\newlabel{tab:anovaalltravelsexp}{{S9}{18}{\textbf {$F$ Statistic of the ANOVA Test computed from the mobility diversity of all travels.} All the $p$-values are smaller than 0.001.\relax }{table.caption.22}{}}
\@writefile{lot}{\contentsline {table}{\numberline {S10}{\ignorespaces \textbf  {$F$ Statistic of the ANOVA Test computed from the mobility diversity of work travels.} All the $p$-values are smaller than 0.001.\relax }}{18}{table.caption.23}\protected@file@percent }
\newlabel{tab:anovaworktravelsexp}{{S10}{18}{\textbf {$F$ Statistic of the ANOVA Test computed from the mobility diversity of work travels.} All the $p$-values are smaller than 0.001.\relax }{table.caption.23}{}}
\@writefile{lot}{\contentsline {table}{\numberline {S11}{\ignorespaces \textbf  {Multi-group means comparisons of the distributions of the mobility diversity between different set of travels in \texttt  {MDE}\xspace  {} 2005 using Tukey’s HSD test.} The values presented are multiplied by $10^{2}$. The $^{***}$ symbol denotes a $p$-value smaller than 0.001. We highlight the cells of groups having $p$-values higher than 0.001.\relax }}{19}{table.caption.24}\protected@file@percent }
\newlabel{tab:mde_2005_tukey}{{S11}{19}{\textbf {Multi-group means comparisons of the distributions of the mobility diversity between different set of travels in \mde {} 2005 using Tukey’s HSD test.} The values presented are multiplied by $10^{2}$. The $^{***}$ symbol denotes a $p$-value smaller than 0.001. We highlight the cells of groups having $p$-values higher than 0.001.\relax }{table.caption.24}{}}
\@writefile{lot}{\contentsline {table}{\numberline {S12}{\ignorespaces \textbf  {Multi-group means comparisons of the distributions of the mobility diversity between different set of travels in \texttt  {MDE}\xspace  2017 using the Tukey’s HSD test.} See the caption of \ref  {tab:mde_2005_tukey}\nobreakspace  {}Table for the description of each column, and the notation.\relax }}{20}{table.caption.25}\protected@file@percent }
\newlabel{tab:mde_2017_tukey}{{S12}{20}{\textbf {Multi-group means comparisons of the distributions of the mobility diversity between different set of travels in \mde 2017 using the Tukey’s HSD test.} See the caption of \ref {tab:mde_2005_tukey}~Table for the description of each column, and the notation.\relax }{table.caption.25}{}}
\@writefile{lot}{\contentsline {table}{\numberline {S13}{\ignorespaces \textbf  {Multi-group means comparisons of the distributions of the mobility diversity between different set of travels in \texttt  {BGT}\xspace  2012 using Tukey’s HSD test.} See the caption of \ref  {tab:mde_2005_tukey}\nobreakspace  {}Table for the description of each column, and the notation.\relax }}{21}{table.caption.26}\protected@file@percent }
\newlabel{tab:bgt_2012_tukey}{{S13}{21}{\textbf {Multi-group means comparisons of the distributions of the mobility diversity between different set of travels in \bgt 2012 using Tukey’s HSD test.} See the caption of \ref {tab:mde_2005_tukey}~Table for the description of each column, and the notation.\relax }{table.caption.26}{}}
\@writefile{lot}{\contentsline {table}{\numberline {S14}{\ignorespaces \textbf  {Multi-group means comparisons of the distributions of the mobility diversity between different set of travels in \texttt  {BGT}\xspace  2019 using Tukey’s HSD test.} See the caption of \ref  {tab:mde_2005_tukey}\nobreakspace  {}Table for the description of each column, and the notation.\relax }}{22}{table.caption.27}\protected@file@percent }
\newlabel{tab:bgt_2019_tukey}{{S14}{22}{\textbf {Multi-group means comparisons of the distributions of the mobility diversity between different set of travels in \bgt 2019 using Tukey’s HSD test.} See the caption of \ref {tab:mde_2005_tukey}~Table for the description of each column, and the notation.\relax }{table.caption.27}{}}
\@writefile{lot}{\contentsline {table}{\numberline {S15}{\ignorespaces \textbf  {Multi-group means comparisons of the distributions of the mobility diversity between different set of travels in \texttt  {SAO}\xspace  1997 using Tukey’s HSD test.} See the caption of \ref  {tab:mde_2005_tukey}\nobreakspace  {}Table for the description of each column, and the notation.\relax }}{23}{table.caption.28}\protected@file@percent }
\newlabel{tab:sao_1997_tukey}{{S15}{23}{\textbf {Multi-group means comparisons of the distributions of the mobility diversity between different set of travels in \sao 1997 using Tukey’s HSD test.} See the caption of \ref {tab:mde_2005_tukey}~Table for the description of each column, and the notation.\relax }{table.caption.28}{}}
\@writefile{lot}{\contentsline {table}{\numberline {S16}{\ignorespaces \textbf  {Multi-group means comparisons of the distributions of the mobility diversity between different set of travels in \texttt  {SAO}\xspace  2007 using Tukey’s HSD test.} See the caption of \ref  {tab:mde_2005_tukey}\nobreakspace  {}Table for the description of each column, and the notation.\relax }}{24}{table.caption.29}\protected@file@percent }
\newlabel{tab:sao_2007_tukey}{{S16}{24}{\textbf {Multi-group means comparisons of the distributions of the mobility diversity between different set of travels in \sao 2007 using Tukey’s HSD test.} See the caption of \ref {tab:mde_2005_tukey}~Table for the description of each column, and the notation.\relax }{table.caption.29}{}}
\@writefile{lot}{\contentsline {table}{\numberline {S17}{\ignorespaces \textbf  {Multi-group means comparisons of the distributions of the mobility diversity between different set of travels in \texttt  {SAO}\xspace  2017 using Tukey’s HSD test.} See the caption of \ref  {tab:mde_2005_tukey}\nobreakspace  {}Table for the description of each column, and the notation.\relax }}{25}{table.caption.30}\protected@file@percent }
\newlabel{tab:sao_2017_tukey}{{S17}{25}{\textbf {Multi-group means comparisons of the distributions of the mobility diversity between different set of travels in \sao 2017 using Tukey’s HSD test.} See the caption of \ref {tab:mde_2005_tukey}~Table for the description of each column, and the notation.\relax }{table.caption.30}{}}
\@writefile{toc}{\contentsline {section}{\numberline {S5}Effects of changing the sample size}{26}{section.5}\protected@file@percent }
\newlabel{sec:sample_size_effect}{{S5}{26}{Effects of changing the sample size}{section.5}{}}
\@writefile{lof}{\contentsline {figure}{\numberline {S14}{\ignorespaces \textbf  {Values of the mobility diversity, $H$, for different sample's sizes for travels made by travellers grouped by gender in \texttt  {BGT}\xspace  .} We consider either \texttt  {all}\xspace  travels (panels {\bf  a} and {\bf  b}), or \texttt  {work}\xspace  travels (panels {\bf  c} and {\bf  d}) only. The shaded area accounts for the standard deviation of the values obtained from averaging the results over 1,000 realisations. Each column accounts for a different year. The vertical lines denotes the size from which the values of mobility diversity stabilise. The black symbols correspond to the same quantity obtained using a sample's size equal to \leavevmode {\color  {blue}60\%} of all the travels available.\relax }}{26}{figure.caption.31}\protected@file@percent }
\newlabel{fig:gender_bgt_sample_size}{{S14}{26}{\textbf {Values of the mobility diversity, $H$, for different sample's sizes for travels made by travellers grouped by gender in \bgt .} We consider either \all travels (panels {\bf a} and {\bf b}), or \work travels (panels {\bf c} and {\bf d}) only. The shaded area accounts for the standard deviation of the values obtained from averaging the results over 1,000 realisations. Each column accounts for a different year. The vertical lines denotes the size from which the values of mobility diversity stabilise. The black symbols correspond to the same quantity obtained using a sample's size equal to \textcolor {blue}{60\%} of all the travels available.\relax }{figure.caption.31}{}}
\@writefile{lof}{\contentsline {figure}{\numberline {S15}{\ignorespaces \textbf  {Values of the mobility diversity, $H$, for different sample's sizes for travels made by travellers grouped by gender in \texttt  {SAO}\xspace  .} We consider either \texttt  {all}\xspace  travels (panels {\bf  a}, {\bf  b}, and {\bf  c}), or \texttt  {work}\xspace  travels (panels {\bf  d}, {\bf  e}, and {\bf  f}) only. See the caption of \ref  {fig:gender_bgt_sample_size}\nobreakspace  {}Fig for the description of the notation.\relax }}{27}{figure.caption.32}\protected@file@percent }
\newlabel{fig:gender_sao_sample_size}{{S15}{27}{\textbf {Values of the mobility diversity, $H$, for different sample's sizes for travels made by travellers grouped by gender in \sao .} We consider either \all travels (panels {\bf a}, {\bf b}, and {\bf c}), or \work travels (panels {\bf d}, {\bf e}, and {\bf f}) only. See the caption of \ref {fig:gender_bgt_sample_size}~Fig for the description of the notation.\relax }{figure.caption.32}{}}
\@writefile{lof}{\contentsline {figure}{\numberline {S16}{\ignorespaces \textbf  {Values of the mobility diversity, $H$, for different sample's sizes for travels made by travellers grouped by gender in \texttt  {MDE}\xspace  {}.} We consider either \texttt  {all}\xspace  travels (panels {\bf  a} and {\bf  b}), or \texttt  {work}\xspace  travels (panels {\bf  c} and {\bf  d}) only. See the caption of \ref  {fig:gender_bgt_sample_size}\nobreakspace  {}Fig for the description of the notation.\relax }}{27}{figure.caption.33}\protected@file@percent }
\newlabel{fig:gender_mde_sample_size}{{S16}{27}{\textbf {Values of the mobility diversity, $H$, for different sample's sizes for travels made by travellers grouped by gender in \mde {}.} We consider either \all travels (panels {\bf a} and {\bf b}), or \work travels (panels {\bf c} and {\bf d}) only. See the caption of \ref {fig:gender_bgt_sample_size}~Fig for the description of the notation.\relax }{figure.caption.33}{}}
\@writefile{lof}{\contentsline {figure}{\numberline {S17}{\ignorespaces V\textbf  {alues of the mobility diversity, $H$, for different sample's sizes for travels made by travellers grouped by socioeconomic class in \texttt  {BGT}\xspace  {}.} We consider either \texttt  {all}\xspace  travels (panels {\bf  a} and {\bf  b}), or \texttt  {work}\xspace  travels (panels {\bf  c} and {\bf  d}) only. See the caption of \ref  {fig:gender_bgt_sample_size}\nobreakspace  {}Fig for the description of the notation.\relax }}{28}{figure.caption.34}\protected@file@percent }
\newlabel{fig:socio_bgt_sample_size}{{S17}{28}{V\textbf {alues of the mobility diversity, $H$, for different sample's sizes for travels made by travellers grouped by socioeconomic class in \bgt {}.} We consider either \all travels (panels {\bf a} and {\bf b}), or \work travels (panels {\bf c} and {\bf d}) only. See the caption of \ref {fig:gender_bgt_sample_size}~Fig for the description of the notation.\relax }{figure.caption.34}{}}
\@writefile{lof}{\contentsline {figure}{\numberline {S18}{\ignorespaces \textbf  {Values of the mobility diversity, $H$, for different sample's sizes for travels made by travellers grouped by socioeconomic class in \texttt  {SAO}\xspace  {}.} We consider either \texttt  {all}\xspace  travels (panels {\bf  a}, {\bf  b}, and {\bf  c}), or \texttt  {work}\xspace  travels (panels {\bf  d}, {\bf  e}, and {\bf  f}) only. See the caption of \ref  {fig:gender_bgt_sample_size}\nobreakspace  {}Fig for the description of the notation.\relax }}{28}{figure.caption.35}\protected@file@percent }
\newlabel{fig:socio_sao_sample_size}{{S18}{28}{\textbf {Values of the mobility diversity, $H$, for different sample's sizes for travels made by travellers grouped by socioeconomic class in \sao {}.} We consider either \all travels (panels {\bf a}, {\bf b}, and {\bf c}), or \work travels (panels {\bf d}, {\bf e}, and {\bf f}) only. See the caption of \ref {fig:gender_bgt_sample_size}~Fig for the description of the notation.\relax }{figure.caption.35}{}}
\@writefile{lof}{\contentsline {figure}{\numberline {S19}{\ignorespaces \textbf  {Values of the mobility diversity, $H$, for different sample's sizes for travels made by travellers grouped by socioeconomic class in \texttt  {MDE}\xspace  {}.} We consider either \texttt  {all}\xspace  travels (panels {\bf  a} and {\bf  b}), or \texttt  {work}\xspace  travels (panels {\bf  c} and {\bf  d}) only. See the caption of \ref  {fig:gender_bgt_sample_size}\nobreakspace  {}Fig for the description of the notation.\relax }}{29}{figure.caption.36}\protected@file@percent }
\newlabel{fig:socio_mde_sample_size}{{S19}{29}{\textbf {Values of the mobility diversity, $H$, for different sample's sizes for travels made by travellers grouped by socioeconomic class in \mde {}.} We consider either \all travels (panels {\bf a} and {\bf b}), or \work travels (panels {\bf c} and {\bf d}) only. See the caption of \ref {fig:gender_bgt_sample_size}~Fig for the description of the notation.\relax }{figure.caption.36}{}}
\@writefile{lof}{\contentsline {figure}{\numberline {S20}{\ignorespaces \textbf  {Distribution of the mobility diversity, $H$, for \leavevmode {\color  {blue}25,000 travels (except \texttt  {MDE}\xspace  for 2017 that is 550 travels)} made by \texttt  {all}\xspace  purposes by travellers grouped according to their socioeconomic status and gender.} Each column refers to a different region, and for each region, we consider all the available years. For each socioeconomic status (\texttt  {upper}\xspace  {}, \texttt  {middle}\xspace  {}, and \texttt  {lower}\xspace  {}) darker hue denotes men travellers, whereas lighter hue denotes women ones. The dotted lines denote the values of $H$ computed using travels generated by each null model.\relax }}{30}{figure.caption.37}\protected@file@percent }
\newlabel{fig:allgendersocioregions_maxsample}{{S20}{30}{\textbf {Distribution of the mobility diversity, $H$, for \textcolor {blue}{25,000 travels (except \mde for 2017 that is 550 travels)} made by \all purposes by travellers grouped according to their socioeconomic status and gender.} Each column refers to a different region, and for each region, we consider all the available years. For each socioeconomic status (\upperc {}, \middlec {}, and \lowerc {}) darker hue denotes men travellers, whereas lighter hue denotes women ones. The dotted lines denote the values of $H$ computed using travels generated by each null model.\relax }{figure.caption.37}{}}
\@writefile{lof}{\contentsline {figure}{\numberline {S21}{\ignorespaces \textbf  {Distribution of the mobility diversity, $H$, for the maximum number of travels in the sample size range made by \texttt  {work}\xspace  purposes by travellers grouped according to their socioeconomic status and gender.} Each column refers to a different region, and for each region, we consider all the available years. For each socioeconomic status (\texttt  {upper}\xspace  {}, \texttt  {middle}\xspace  {}, and \texttt  {lower}\xspace  {}) darker hue denotes men travellers, whereas lighter hue denotes women ones. The dotted lines denote the values of $H$ computed using travels generated by each null model.\relax }}{31}{figure.caption.38}\protected@file@percent }
\newlabel{fig:workgendersocioregions_maxsample}{{S21}{31}{\textbf {Distribution of the mobility diversity, $H$, for the maximum number of travels in the sample size range made by \work purposes by travellers grouped according to their socioeconomic status and gender.} Each column refers to a different region, and for each region, we consider all the available years. For each socioeconomic status (\upperc {}, \middlec {}, and \lowerc {}) darker hue denotes men travellers, whereas lighter hue denotes women ones. The dotted lines denote the values of $H$ computed using travels generated by each null model.\relax }{figure.caption.38}{}}
\citation{Barbosa2018}
\@writefile{lof}{\contentsline {figure}{\numberline {S22}{\ignorespaces \textbf  {Values of the mobility diversity, $H$, for different sample's sizes (in percentage) of travels made by travellers grouped by gender in \texttt  {BGT}\xspace  {}.} We consider either \texttt  {all}\xspace  travels (panels {\bf  a} and {\bf  b}), or \texttt  {work}\xspace  travels (panels {\bf  c} and {\bf  d}) only. The shaded area accounts for the standard deviation of the values obtained from averaging the results over 1,000 realisations. Each column accounts for a different year, and the dashed lines represent the saturation of the values of the mobility diversity.\relax }}{32}{figure.caption.39}\protected@file@percent }
\newlabel{fig:percentage_effect}{{S22}{32}{\textbf {Values of the mobility diversity, $H$, for different sample's sizes (in percentage) of travels made by travellers grouped by gender in \bgt {}.} We consider either \all travels (panels {\bf a} and {\bf b}), or \work travels (panels {\bf c} and {\bf d}) only. The shaded area accounts for the standard deviation of the values obtained from averaging the results over 1,000 realisations. Each column accounts for a different year, and the dashed lines represent the saturation of the values of the mobility diversity.\relax }{figure.caption.39}{}}
\@writefile{toc}{\contentsline {section}{\numberline {S6}Null models}{32}{section.6}\protected@file@percent }
\newlabel{sec:null_models}{{S6}{32}{Null models}{section.6}{}}
\@writefile{lof}{\contentsline {figure}{\numberline {S23}{\ignorespaces \textbf  {Schematic summary of the main features of the null models considered.} For each null model, we list its main properties. Red dots appearing in the maps denote the travels' destinations.\relax }}{33}{figure.caption.40}\protected@file@percent }
\newlabel{fig:null_models_diagram}{{S23}{33}{\textbf {Schematic summary of the main features of the null models considered.} For each null model, we list its main properties. Red dots appearing in the maps denote the travels' destinations.\relax }{figure.caption.40}{}}
\@writefile{lot}{\contentsline {table}{\numberline {S18}{\ignorespaces \textbf  {Summary of the values of the mobility diversity, $H$, of empirical data and null models.} For each area, year, and purpose of travel we report the values of $H$ computed for all travels ($H_{\text  {\texttt  {all}\xspace  {}}}$), gender ($H_{\text  {\texttt  {men}\xspace  {}}}$, $H_{\text  {\texttt  {women}\xspace  {}}}$), and socioeconomic status ($H_{\text  {\texttt  {lower}\xspace  {}}}$, $H_{\text  {\texttt  {middle}\xspace  {}}}$, $H_{\text  {\texttt  {upper}\xspace  {}}}$). We report also the value of $H$ computed using different null models (\textsc  {NM$x$}\xspace   with $x \in \{1,\ldots  ,5\}$) averaged over 1,000 realisations.\relax }}{34}{table.caption.41}\protected@file@percent }
\newlabel{tab:null_models_summary}{{S18}{34}{\textbf {Summary of the values of the mobility diversity, $H$, of empirical data and null models.} For each area, year, and purpose of travel we report the values of $H$ computed for all travels ($H_{\text {\all {}}}$), gender ($H_{\text {\men {}}}$, $H_{\text {\women {}}}$), and socioeconomic status ($H_{\text {\lowerc {}}}$, $H_{\text {\middlec {}}}$, $H_{\text {\upperc {}}}$). We report also the value of $H$ computed using different null models (\nullm {$x$} with $x \in \{1,\ldots ,5\}$) averaged over 1,000 realisations.\relax }{table.caption.41}{}}
\@writefile{lot}{\contentsline {table}{\numberline {S19}{\ignorespaces \textbf  {Summary of the values of the mobility diversity, $H$, of empirical data and null models.} For each area, year, and purpose of travel we report the values of $H$ computed for the travels performed by each group considering the gender and socioeconomic class together: Men Lower class ($H_{\text  {M,L}}$), Men Middle class ($H_{\text  {M,M}}$), Men Upper class ($H_{\text  {M,U}}$), Men Lower class ($H_{\text  {W,L}}$), Women Middle class ($H_{\text  {W,M}}$) and Women Upper class ($H_{\text  {W,U}}$). We report also the value of $H$ computed using different null models (\textsc  {NM$x$}\xspace   with $x \in \{1,\ldots  ,5\}$) averaged over 1,000 realisations.\relax }}{34}{table.caption.42}\protected@file@percent }
\newlabel{tab:null_models_summary_groups_together}{{S19}{34}{\textbf {Summary of the values of the mobility diversity, $H$, of empirical data and null models.} For each area, year, and purpose of travel we report the values of $H$ computed for the travels performed by each group considering the gender and socioeconomic class together: Men Lower class ($H_{\text {M,L}}$), Men Middle class ($H_{\text {M,M}}$), Men Upper class ($H_{\text {M,U}}$), Men Lower class ($H_{\text {W,L}}$), Women Middle class ($H_{\text {W,M}}$) and Women Upper class ($H_{\text {W,U}}$). We report also the value of $H$ computed using different null models (\nullm {$x$} with $x \in \{1,\ldots ,5\}$) averaged over 1,000 realisations.\relax }{table.caption.42}{}}
\@writefile{toc}{\contentsline {section}{\numberline {S7}Effects of endogenous and residential based travels on mobility diversity}{35}{section.7}\protected@file@percent }
\newlabel{sec:endo_resid_travels}{{S7}{35}{Effects of endogenous and residential based travels on mobility diversity}{section.7}{}}
\@writefile{lot}{\contentsline {table}{\numberline {S20}{\ignorespaces \textbf  {Percentages of the travels made for $all$ purposes performed by traveller of type $X$ (i.e.\xspace  \texttt  {all}\xspace  (A), \texttt  {men}\xspace  (M) and \texttt  {women}\xspace  (W)) having as destination zone the same zone where the traveller lives, $P^{X}_{dest=live}$.} Column $P^{X}_{live=work}$ denotes the same quantity computed for $work$ travels.\relax }}{35}{table.caption.43}\protected@file@percent }
\newlabel{tab:probabilitysamezoneslive}{{S20}{35}{\textbf {Percentages of the travels made for $all$ purposes performed by traveller of type $X$ (\ie \all (A), \men (M) and \women (W)) having as destination zone the same zone where the traveller lives, $P^{X}_{dest=live}$.} Column $P^{X}_{live=work}$ denotes the same quantity computed for $work$ travels.\relax }{table.caption.43}{}}
\@writefile{lof}{\contentsline {figure}{\numberline {S24}{\ignorespaces \textbf  {Violin plots of the bootstrapped mobility diversity, $H$, for travels having different origin and destination zones}. The top row (panels a-c) accounts for travels made for \texttt  {all}\xspace  purposes, whereas the bottom row (panels d-e) displays the results for \texttt  {work}\xspace  travels. The data for year 2017 in the \texttt  {MDE}\xspace  area are missing as they are too scant.\relax }}{36}{figure.caption.44}\protected@file@percent }
\newlabel{fig:genderregions_noselfloop}{{S24}{36}{\textbf {Violin plots of the bootstrapped mobility diversity, $H$, for travels having different origin and destination zones}. The top row (panels a-c) accounts for travels made for \all purposes, whereas the bottom row (panels d-e) displays the results for \work travels. The data for year 2017 in the \mde area are missing as they are too scant.\relax }{figure.caption.44}{}}
\@writefile{lof}{\contentsline {figure}{\numberline {S25}{\ignorespaces \textbf  {Violin plots of the bootstrapped mobility diversity, $H$, for travels whose destination zone does not coincide with the zone where the traveller lives.} See the caption of \ref  {fig:genderregions_noselfloop}\nobreakspace  {}Fig for the notation's details and other information.\relax }}{36}{figure.caption.45}\protected@file@percent }
\newlabel{fig:genderregions_nores}{{S25}{36}{\textbf {Violin plots of the bootstrapped mobility diversity, $H$, for travels whose destination zone does not coincide with the zone where the traveller lives.} See the caption of \ref {fig:genderregions_noselfloop}~Fig for the notation's details and other information.\relax }{figure.caption.45}{}}
\@writefile{lof}{\contentsline {figure}{\numberline {S26}{\ignorespaces \textbf  {Violin plots of the mobility diversity, $H$, of travels made for \texttt  {all}\xspace  purposes having different origin and destination zones made by travellers grouped according to their socioeconomic status and gender.} Each plot refers to a different region and, for each region, we consider all the available years. For each socioeconomic status (\texttt  {upper}\xspace  , \texttt  {middle}\xspace  , and \texttt  {lower}\xspace  ) a darker hue denotes men travellers, whereas lighter hue denotes women ones. Dotted lines in grey denote the values of $H$ computed from travels generated using null models $NMx$ with $x \in \{ 1, \ldots  , 5 \}$ (see \ref  {sec:null_models}\nobreakspace  {}Section).\relax }}{37}{figure.caption.46}\protected@file@percent }
\newlabel{fig:noselfloops_allgendersocioregions}{{S26}{37}{\textbf {Violin plots of the mobility diversity, $H$, of travels made for \all purposes having different origin and destination zones made by travellers grouped according to their socioeconomic status and gender.} Each plot refers to a different region and, for each region, we consider all the available years. For each socioeconomic status (\upperc , \middlec , and \lowerc ) a darker hue denotes men travellers, whereas lighter hue denotes women ones. Dotted lines in grey denote the values of $H$ computed from travels generated using null models $NMx$ with $x \in \{ 1, \ldots , 5 \}$ (see \ref {sec:null_models}~Section).\relax }{figure.caption.46}{}}
\@writefile{lof}{\contentsline {figure}{\numberline {S27}{\ignorespaces \textbf  {Violin plots of the mobility diversity, $H$, of travels made for \texttt  {work}\xspace  purposes that the origin and destination are different by travellers grouped according to their socioeconomic status and gender.} See the caption of \ref  {fig:noselfloops_allgendersocioregions}\nobreakspace  {}Fig for further details.\relax }}{38}{figure.caption.47}\protected@file@percent }
\newlabel{fig:noselfloops_workgendersocioregions}{{S27}{38}{\textbf {Violin plots of the mobility diversity, $H$, of travels made for \work purposes that the origin and destination are different by travellers grouped according to their socioeconomic status and gender.} See the caption of \ref {fig:noselfloops_allgendersocioregions}~Fig for further details.\relax }{figure.caption.47}{}}
\@writefile{lof}{\contentsline {figure}{\numberline {S28}{\ignorespaces \textbf  {Violin plots of the mobility diversity, $H$, of travels made for \texttt  {all}\xspace  purposes whose destination zone is different from the traveller's home zone and made by travellers grouped according to their socioeconomic status and gender.} See the caption of \ref  {fig:noselfloops_allgendersocioregions}\nobreakspace  {}Fig for further details.\relax }}{39}{figure.caption.48}\protected@file@percent }
\newlabel{fig:nohome_allgendersocioregions}{{S28}{39}{\textbf {Violin plots of the mobility diversity, $H$, of travels made for \all purposes whose destination zone is different from the traveller's home zone and made by travellers grouped according to their socioeconomic status and gender.} See the caption of \ref {fig:noselfloops_allgendersocioregions}~Fig for further details.\relax }{figure.caption.48}{}}
\@writefile{lof}{\contentsline {figure}{\numberline {S29}{\ignorespaces \textbf  {Violin plots of the mobility diversity, $H$, of travels made for \texttt  {all}\xspace  purposes whose destination zone is different from the traveller's home zone and made by travellers grouped according to their socioeconomic status and gender.} See the caption of \ref  {fig:noselfloops_allgendersocioregions}\nobreakspace  {}Fig for further details.\relax }}{40}{figure.caption.49}\protected@file@percent }
\newlabel{fig:nohome_workgendersocioregions}{{S29}{40}{\textbf {Violin plots of the mobility diversity, $H$, of travels made for \all purposes whose destination zone is different from the traveller's home zone and made by travellers grouped according to their socioeconomic status and gender.} See the caption of \ref {fig:noselfloops_allgendersocioregions}~Fig for further details.\relax }{figure.caption.49}{}}
\@writefile{lot}{\contentsline {table}{\numberline {S21}{\ignorespaces \textbf  {Gender based differences of the Kernel Density Estimator $KDE(H)$ of the mobility diversity, $\Delta g$, for travels made for \texttt  {all}\xspace  and \texttt  {work}\xspace  purposes \leavevmode {\color  {blue}having different origin and destination zones} made by travellers grouped according to their socioeconomic status, $S \in \{ \text  {\texttt  {lower}\xspace  , \texttt  {middle}\xspace  , \texttt  {upper}\xspace  } \}$, and gender.} The values of $\Delta g$ are multiplied by a factor of $10^{3}$. Highlighted cells represent the cases in which $\Delta g < 0$ (i.e.\xspace  {} $median(H^W_{S}) > median(H^M_{S})$). \leavevmode {\color  {blue}Column $G$ denotes the gender of the more diverse travellers (M for men and W for women). The symbol $>$ ($<$) in column $T$ denotes differences whose values are -- in absolute value -- bigger (smaller) than the one obtained taking into account all travels. The value of $\qopname  \relax m{max}(\Delta g^\star )$ is computed from \ref  {tab:genderdifferences} Table.}\relax }}{41}{table.caption.50}\protected@file@percent }
\newlabel{tab:genderdifferences_noselfloop}{{S21}{41}{\textbf {Gender based differences of the Kernel Density Estimator $KDE(H)$ of the mobility diversity, $\Delta g$, for travels made for \all and \work purposes \textcolor {blue}{having different origin and destination zones} made by travellers grouped according to their socioeconomic status, $S \in \{ \text {\lowerc , \middlec , \upperc } \}$, and gender.} The values of $\Delta g$ are multiplied by a factor of $10^{3}$. Highlighted cells represent the cases in which $\Delta g < 0$ (\ie {} $median(H^W_{S}) > median(H^M_{S})$). \textcolor {blue}{Column $G$ denotes the gender of the more diverse travellers (M for men and W for women). The symbol $>$ ($<$) in column $T$ denotes differences whose values are -- in absolute value -- bigger (smaller) than the one obtained taking into account all travels. The value of $\max (\Delta g^\star )$ is computed from \ref {tab:genderdifferences} Table.}\relax }{table.caption.50}{}}
\@writefile{lot}{\contentsline {table}{\numberline {S22}{\ignorespaces \textbf  {Gender based differences of the Kernel Density Estimator $KDE(H)$ of the mobility diversity, $\Delta g$, for travels made for \texttt  {all}\xspace  and \texttt  {work}\xspace  purposes \leavevmode {\color  {blue}having not the residential zone of the traveller as destination zone} made by travellers grouped according to their socioeconomic status, $S \in \{ \text  {\texttt  {lower}\xspace  , \texttt  {middle}\xspace  , \texttt  {upper}\xspace  } \}$, and gender.} See the caption of \ref  {tab:genderdifferences_noselfloop}\nobreakspace  {}Table for notations and definitions.\relax }}{41}{table.caption.51}\protected@file@percent }
\newlabel{tab:genderdifferences_nohome}{{S22}{41}{\textbf {Gender based differences of the Kernel Density Estimator $KDE(H)$ of the mobility diversity, $\Delta g$, for travels made for \all and \work purposes \textcolor {blue}{having not the residential zone of the traveller as destination zone} made by travellers grouped according to their socioeconomic status, $S \in \{ \text {\lowerc , \middlec , \upperc } \}$, and gender.} See the caption of \ref {tab:genderdifferences_noselfloop}~Table for notations and definitions.\relax }{table.caption.51}{}}
\bibstyle{plos2015}
\bibdata{references}
\bibcite{levy2013sampling}{1}
\bibcite{de2010impact}{2}
\bibcite{ferrari2011brazil}{3}
\bibcite{delacre2017psychologists}{4}
\bibcite{tabachnick2007experimental}{5}
\bibcite{brown2005new}{6}
\bibcite{Barbosa2018}{7}
\gdef \@abspage@last{42}
